# Supplementary material for: Alcohol Use of German Adults during Different Pandemic Phases: Repeated Cross-Sectional Analyses in the COVID-19 Snapshot Monitoring Study (COSMO)
Source: Int J Environ Res Public Health. 2022 May 1;19(9):5489. doi: 10.3390/ijerph19095489 (PMC9099585; doi:10.3390/ijerph19095489)
Supplement: Supplementary file 1 [file ijerph-19-05489-s001.zip]

Archive with 1 entries (1 files):
- ijerph-1551674-supplementary.pdf
